# Supplementary material for: Socioeconomic status effects on health vary between rural and urban Turkana
Source: Evol Med Public Health. 2021 Nov 25;9(1):406–19. doi: 10.1093/emph/eoab039 (PMC8697843; doi:10.1093/emph/eoab039)
Supplement: eoab039_Supplementary_Data [file eoab039_supplementary_data.zip]

Archive with 2 entries (2 files):
- 19Sep21_social_env_SI_notracks.docx
- 2Sep21_social_env_SI_tables.xlsx
